# Supplementary material for: Genome and Transcriptome Analysis of the Basidiomycetous Yeast Pseudozyma antarctica Producing Extracellular Glycolipids, Mannosylerythritol Lipids
Source: PLoS One. 2014 Feb 24;9(2):e86490. doi: 10.1371/journal.pone.0086490 (PMC3933340; doi:10.1371/journal.pone.0086490)
Supplement: Table S8 — The top 50 most enriched gene sets. (XLSX) [file pone.0086490.s009.xlsx]

## Sheet: Table XX
	Table 1
	The top 50 most enriched gene sets.
	P. antarctica						U. maydis
	Soybean oil			Glucose			Soybean oil			Glucose
	NAME	FDR q-val	annotation	NAME	FDR q-val	annotation	NAME	FDR q-val	annotation	NAME	FDR q-val	annotation
	GO0033539	0	fatty acid beta-oxidation using acyl-CoA dehydrogenase	GO0046352	0	disaccharide catabolic process	GO0070469	0	respiratory chain	GO0004553	0.00997611	hydrolase activity, hydrolyzing O-glycosyl compounds
	GO0016401	0	palmitoyl-CoA oxidase activity	GO0045916	0	negative regulation of complement activation	GO0006068	0.00076	ethanol catabolic process	GO0006555	0.129832	methionine metabolic process
	GO0019626	0	short-chain fatty acid catabolic process	GO0005354	0	galactose transmembrane transporter activity	GO0009610	0.00102264	response to symbiotic fungus	GO0009251	0.136704	glucan catabolic process
	GO0042758	0.000386	long-chain fatty acid catabolic process	GO0015757	0	galactose transport	GO0033539	0.00329895	fatty acid beta-oxidation using acyl-CoA dehydrogenase	GO0008324	0.1265	cation transmembrane transporter activity
	GO0003997	0.000613	acyl-CoA oxidase activity	GO0005536	0	glucose binding	GO0044242	0.00605084	cellular lipid catabolic process	GO0043169	0.109205	cation binding
	GO0016627	0.00129163	oxidoreductase activity, acting on the CH-CH group of donors	GO0033222	0	xylose binding	GO0046187	0.00517147	acetaldehyde catabolic process	GO0016798	0.0957761	hydrolase activity, acting on glycosyl bonds
	GO0008587	0.00222954	imaginal disc-derived wing margin morphogenesis	GO0001939	0	female pronucleus	GO0016627	0.00487243	oxidoreductase activity, acting on the CH-CH group of donors	GO0030001	0.0919044	metal ion transport
	GO0009062	0.0033293	fatty acid catabolic process	GO0015576	0	sorbitol transmembrane transporter activity	GO0019254	0.00687989	carnitine metabolic process, CoA-linked	GO0071281	0.0939618	cellular response to iron ion
	GO0007031	0.00815694	peroxisome organization	GO0015578	0	mannose transmembrane transporter activity	GO0005504	0.00689128	fatty acid binding	GO0070814	0.0911299	hydrogen sulfide biosynthetic process
	GO0033540	0.00734124	fatty acid beta-oxidation using acyl-CoA oxidase	GO0061300	0	cerebellum vasculature development	GO0042371	0.00814023	vitamin K biosynthetic process	GO0030170	0.125873	pyridoxal phosphate binding
	GO0015980	0.00681498	energy derivation by oxidation of organic compounds	GO0005365	0	myo-inositol transmembrane transporter activity	GO0006069	0.0154205	ethanol oxidation	GO0055069	0.200091	zinc ion homeostasis
	GO0045717	0.00624707	negative regulation of fatty acid biosynthetic process	GO0005352	0	alpha-glucoside:hydrogen symporter activity	GO0000947	0.0148445	amino acid catabolic process to alcohol via Ehrlich pathway	GO0016706	0.199862	oxidoreductase activity,donors
	GO0046320	0.00840222	regulation of fatty acid oxidation	GO0015798	0	myo-inositol transport	GO0042413	0.0141177	carnitine catabolic process	GO0001530	0.186302	lipopolysaccharide binding
	GO0042178	0.00825273	xenobiotic catabolic process	GO0070837	0	dehydroascorbic acid transport	GO0003960	0.0137753	NADPH:quinone reductase activity	GO0031298	0.195959	replication fork protection complex
	GO0006853	0.00853409	carnitine shuttle	GO0023052	0	signaling	GO0019439	0.0159106	aromatic compound catabolic process	GO0071356	0.183892	cellular response to tumor necrosis factor
	GO0042760	0.00898005	very long-chain fatty acid catabolic process	GO0008646	0	high-affinity hexose transport	GO0006691	0.0149162	leukotriene metabolic process	GO0035371	0.18315	microtubule plus end
	GO0051791	0.00881656	medium-chain fatty acid metabolic process	GO0001885	0	endothelial cell development	GO0006113	0.0145872	fermentation	GO0035158	0.188932	regulation of tube diameter, open tracheal system
	GO0003995	0.0101583	acyl-CoA dehydrogenase activity	GO0032445	0	fructose import	GO0016098	0.0139063	monoterpenoid metabolic process	GO0003777	0.188976	microtubule motor activity
	GO0006552	0.0100349	leucine catabolic process	GO0097319	0	carbohydrate import into cell	GO0046456	0.0151742	icosanoid biosynthetic process	GO0070507	0.179749	regulation of microtubule cytoskeleton organization
	GO0005777	0.010163	peroxisome	GO0005366	0	myo-inositol:hydrogen symporter activity	GO0004024	0.0233579	alcohol dehydrogenase activity, zinc-dependent	GO0005976	0.185145	polysaccharide metabolic process
	GO0042645	0.00998021	mitochondrial nucleoid	GO0015148	0	D-xylose transmembrane transporter activity	GO0007618	0.02324	mating	GO0006942	0.184218	regulation of striated muscle contraction
	GO0071778	0.0102355	WINAC complex	GO0033300	0	dehydroascorbic acid transporter activity	GO0003939	0.0242231	L-iditol 2-dehydrogenase activity	GO0048662	0.179696	negative regulation of smooth muscle cell proliferation
	GO0019541	0.0130746	propionate metabolic process	GO0015574	0	trehalose transmembrane transporter activity	GO0017091	0.0273077	AU-rich element binding	GO0007338	0.18249	single fertilization
	GO0045733	0.0152075	acetate catabolic process	GO0051594	0	detection of glucose	GO0008743	0.0286563	L-threonine 3-dehydrogenase activity	GO0006996	0.179613	organelle organization
	GO0060856	0.0157901	establishment of blood-brain barrier	GO0015755	0	fructose transport	GO0006059	0.0280974	hexitol metabolic process	GO0047497	0.178268	mitochondrion transport along microtubule
	GO0042790	0.0160842	transcription of nuclear large rRNA transcript from RNA polymerase I promoter	GO0015146	0	pentose transmembrane transporter activity	GO0017144	0.0290078	drug metabolic process	GO0051295	0.183765	establishment of meiotic spindle localization
	GO0001835	0.0176966	blastocyst hatching	GO0019660	0	glycolytic fermentation	GO0070564	0.0283938	positive regulation of vitamin D receptor signaling pathway	GO0004012	0.179687	phospholipid-translocating ATPase activity
	GO0009695	0.0191978	jasmonic acid biosynthetic process	GO0015761	0	mannose transport	GO0009626	0.0275746	plant-type hypersensitive response	GO0006144	0.183868	purine nucleobase metabolic process
	GO0001561	0.0188539	fatty acid alpha-oxidation	GO0042910	2.3e-05	xenobiotic transporter activity	GO0016401	0.0332205	palmitoyl-CoA oxidase activity	GO0006164	0.195647	purine nucleotide biosynthetic process
	GO0050660	0.0211996	flavin adenine dinucleotide binding	GO0055056	2.23e-05	D-glucose transmembrane transporter activity	GO0046697	0.0321132	decidualization	GO0060113	0.193065	inner ear receptor cell differentiation
	GO0003988	0.0215762	acetyl-CoA C-acyltransferase activity	GO0009758	2.15e-05	carbohydrate utilization	GO0042445	0.0336006	hormone metabolic process	GO0016757	0.186878	transferase activity, transferring glycosyl groups
	GO0005782	0.0211458	peroxisomal matrix	GO0035428	2.09e-05	hexose transmembrane transport	GO0033609	0.0371245	oxalate metabolic process	GO0071305	0.182946	cellular response to vitamin D
	GO0071769	0.0212178	mycolate cell wall layer assembly	GO0097357	2.02e-05	myo-inositol import into cell	GO0006067	0.0384939	ethanol metabolic process	GO0070880	0.17993	fungal-type cell wall beta-glucan biosynthetic process
	GO0060318	0.0222098	definitive erythrocyte differentiation	GO0015591	1.96e-05	D-ribose transmembrane transporter activity	GO0043458	0.0448193	ethanol biosynthetic process involved in glucose fermentation to ethanol	GO0009277	0.18252	fungal-type cell wall
	GO0051574	0.0234985	positive regulation of histone H3-K9 methylation	GO0009679	1.91e-05	hexose:hydrogen symporter activity	GO0003954	0.0502018	NADH dehydrogenase activity	GO0035152	0.177341	regulation of tube architecture, open tracheal system
	GO0035887	0.0229753	aortic smooth muscle cell differentiation	GO0042882	1.85e-05	L-arabinose transport	GO0045777	0.0499082	positive regulation of blood pressure	GO0005882	0.17501	intermediate filament
	GO0003724	0.0269531	RNA helicase activity	GO0005353	1.8e-05	fructose transmembrane transporter activity	GO0005747	0.0549137	mitochondrial respiratory chain complex I	GO0008652	0.173751	cellular amino acid biosynthetic process
	GO0009437	0.0269016	carnitine metabolic process	GO0015517	1.76e-05	galactose:hydrogen symporter activity	GO0046292	0.0546323	formaldehyde metabolic process	GO0043202	0.170816	lysosomal lumen
	GO0031492	0.0271319	nucleosomal DNA binding	GO0015150	1.71e-05	fucose transmembrane transporter activity	GO0043651	0.0558324	linoleic acid metabolic process	GO0045332	0.1665	phospholipid translocation
	GO0000381	0.0266099	regulation of alternative mRNA splicing, via spliceosome	GO0015147	1.67e-05	L-arabinose transmembrane transporter activity	GO0004022	0.0569343	alcohol dehydrogenase (NAD) activity	GO0007000	0.165568	nucleolus organization
	GO0016817	0.0273426	hydrolase activity, acting on acid anhydrides	GO0015149	1.63e-05	hexose transmembrane transporter activity	GO0030500	0.0668332	regulation of bone mineralization	GO0000915	0.164594	cytokinesis, actomyosin contractile ring assembly
	GO0019254	0.0272895	carnitine metabolic process, CoA-linked	GO0015756	1.59e-05	fucose transport	GO0044119	0.0707842	growth of symbiont in host cell	GO0050830	0.161656	defense response to Gram-positive bacterium
	GO0001178	0.0274946	regulation of transcriptional start site selection at RNA polymerase II promoter	GO0005363	1.55e-05	maltose transmembrane transporter activity	GO0009437	0.0733945	carnitine metabolic process	GO0008553	0.165972	hydrogen-exporting ATPase activity, phosphorylative mechanism
	GO0008623	0.026942	chromatin accessibility complex	GO0005358	1.52e-05	high-affinity hydrogen:glucose symporter activity	GO0048252	0.0750364	lauric acid metabolic process	GO0003774	0.170999	motor activity
	GO0001832	0.026554	blastocyst growth	GO0002080	1.48e-05	acrosomal membrane	GO0009055	0.0900114	electron carrier activity	GO0005982	0.177778	starch metabolic process
	GO0035042	0.0270344	fertilization, exchange of chromosomal proteins	GO0005360	2.95e-05	insulin-responsive hydrogen:glucose symporter activity	GO0043958	0.0905826	acryloyl-CoA reductase activity	GO0006812	0.181886	cation transport
	GO0032183	0.0266614	SUMO binding	GO0015519	2.89e-05	D-xylose:hydrogen symporter activity	GO0043605	0.0966595	cellular amide catabolic process	GO0010152	0.189347	pollen maturation
	GO0044255	0.0265278	cellular lipid metabolic process	GO0009251	2.83e-05	glucan catabolic process	GO0042760	0.100359	very long-chain fatty acid catabolic process	GO0030899	0.187895	calcium-dependent ATPase activity
	GO0070577	0.0272633	histone acetyl-lysine binding	GO0015168	2.77e-05	glycerol transmembrane transporter activity	GO0033559	0.0999233	unsaturated fatty acid metabolic process	GO0006611	0.18561	protein export from nucleus
	GO0005726	0.0287172	perichromatin fibrils	GO0010021	2.71e-05	amylopectin biosynthetic process	GO0048038	0.10349	quinone binding	GO0043292	0.185259	contractile fiber
