# Supplementary material for: Genome and Transcriptome Analysis of the Basidiomycetous Yeast Pseudozyma antarctica Producing Extracellular Glycolipids, Mannosylerythritol Lipids
Source: PLoS One. 2014 Feb 24;9(2):e86490. doi: 10.1371/journal.pone.0086490 (PMC3933340; doi:10.1371/journal.pone.0086490)
Supplement: Table S9 — Re-annotation of the previous EST clones using the results of the present genome annotation. (XLS) [file pone.0086490.s010.xls]

## Sheet: Sheet
	Supplementary Table S8
	Re-annotation of the previous EST clones of P. antarctica using the results of the present genome annotetion
	No.	Pa_CDS	EST_contig	Frequency	Previous annotation	Present annotation	KOG category
	1	19d00003	PA_028	13	Hypothetical protein AN8137.2	PaMAC1: MEL biosynthesis cluster
	2	7d00317	PA_008	8	Hypothetical protein CNBM0940	ATP-ADP antiporter	C
	3	25d00022	PA_009	8	Circumsporozoite protein	Gpi-anchor transamidase	O
	4	12c00031	PA_002	7	14-3-3	Multifunctional chaperone (14-3-3 family)	O
	5	21c00006	PA_017	7	Hypothetical protein Afu8g06800
	6	11c00021	PA_003, 072	7	Sexual differentiation process, isp4	Sexual differentiation process protein ISP4	T
	7	7c00312	PA_101	6	Iron-sulphur cluster lsu1-like protein	Translation elongation factor EF-1 alpha/Tu	J
	8	19c00001	PA_004	6	Hypothetical protein AN8135.2	PaEMT1: MEL biosynthesis cluster
	9	3c00068	PA_015, 084	5	Hypothetical protein CNBA0060	Prohibitin-like protein	O
	10	19d00004	PA_085, 023	5	Putative integral membrane transport protein	PaMMF1: MEL biosynthesis cluster	R
	11	19d00002	PA_141, 054	5	Hypothetical protein AN8136.2	PaMAC2: MEL biosynthesis cluster
	12	13c00023	PA_049	4	Histone H3	Histones H3 and H4	B
	13	7c00359	PA_033	4	AccD2, putative acetyl/propionyl-CoA carboxylase β-subunit	3-Methylcrotonyl-CoA carboxylase, non-biotin containing subunit/Acetyl-CoA carboxylase carboxyl transferase, subunit beta	E
	14	7c00361	PA_106	4	3-Methylcrotonyl-CoA carboxylase	3-Methylcrotonyl-CoA carboxylase, biotin-containing subunit/Propionyl-CoA carboxylase, alpha chain/Acetyl-CoA carboxylase, biotin carboxylase subunit	I
	15	9c00403	PA_052	4	Ribosomal protein L35, putative	60S ribosomal protein L35	J
	16	11c00071	PA_001	4	Heat shock protein sks2, putative	Molecular chaperones HSP70/HSC70, HSP70 superfamily	O
	17	25d00049	PA_031	4	Voltage-dependent ion-selective channel, putative	Porin/voltage-dependent anion-selective channel protein	P
	18	10d00012	PA_047, 122	4	Nitrite reductase
	19	15c00011	PA_042	4	WSC domain protein, putative
	20	20d00009	PA_101	2	Iron-sulphur cluster lsu1-like protein
	21	5d00002	PA_090	3	Glutamate dehydrogenase (NADP+)	Glutamate/leucine/phenylalanine/valine dehydrogenases	E
	22	18d00081	PA_039	3	Glycine dehydrogenase-like protein	Glycine dehydrogenase (decarboxylating)	E
	23	20c00008	PA_127	3	MFS peptide transporter, putative	H+/oligopeptide symporter	E
	24	27c00043	PA_045	3	Urea transporter, putative	Urea transporter	E
	25	5c00047	PA_112	3	Acetyl-CoA C-acyltransferase, putative	3-oxoacyl CoA thiolase	I
	26	9c00423	PA_018	3	Probable camitine O-acetyltransferase precursor	Carnitine O-acyltransferase CRAT	I
	27	6c00125	PA_082	3	ati1, heat shock protein	Molecular co-chaperone STI1	O
	28	10d00060	PA_043	3	Thioredoxin-disulphide reductase	Thioredoxin reductase	O
	29	10d00079	PA_061	3	Cyclophilin	Cyclophilin type peptidyl-prolyl cis-trans isomerase	O
	30	5c00120	PA_118	3	Plasma membrane H+-ATPase	Plasma membrane H+-transporting ATPase	P
	31	19c00018	PA_086	3	Manganese-superoxide dismutase	Manganese superoxide dismutase	P
	32	5c00008	PA_071	3	ABC-transporter	Pleiotropic drug resistance proteins (PDR1-15), ABC superfamily	Q
	33	9d00335	PA_113	3	Hypothetical protein PDUPA3	Predicted unusual protein kinase	R
	34	6d00126	PA_005	3	White collar 1
	35	7d00080	PA_040	3	DUF962 domain protein	Predicted membrane protein	S
	36	7d00186	PA_013	3
	37	7c00234	PA_059	3
	38	9c00138	PA_059	3
	39	9d00381	PA_123	3
	40	20d00003	PA_067	3
	41	24d00037	PA_012, 087	3	Actin	Actin and related proteins	Z
	42	7c00266	PA_089	2	ATP-citrate synthase subunit 1	ATP-citrate lyase	C
	43	15c00076	PA_011	2	ATP synthase, putative	Mitochondrial F1F0-ATP synthase, subunit b/ATP4	C
	44	25d00015	PA_101	2	Iron binding protein involved in Fe-S cluster formation	Iron binding protein involved in Fe-S cluster formation	C
	45	11c00042	PA_007	2	Sphingosine kinase 2	Structural maintenance of chromosome protein 3 (sister chromatid cohesion complex Cohesin, subunit SMC3)	D
	46	7c00289	PA_026	2		N-acetyl-gamma-glutamyl-phosphate reductase	E
	47	22d00200	PA_136	2	H+/nucleoside co-transporter	Concentrative Na+-nucleoside cotransporter CNT1/CNT2	G
	48	10d00076	PA_064	2	S-adenosyl-L-homocysteine hydrolase	S-adenosylhomocysteine hydrolase	H
	49	6c00011	PA_117	2	Isopenicillin N-CoA epimerase	Predicted L-carnitine dehydratase/alpha-methylacyl-CoA racemase	I
	50	7c00185	PA_126	2	Phenylacetyl-CoA ligase, putative	Acyl-CoA synthetase	I
	51	14d00106	PA_105	2	Enoyl-CoA hydratase/isomerase family protein	Enoyl-CoA hydratase	I
	52	15d00040	PA_081	2	Hydroxymethylglutaryl-CoA synthase, putative	Hydroxymethylglutaryl-CoA synthase	I
	53	16c00012	PA_135	2	Long-chain fatty acid–CoA ligase, putative	Long-chain acyl-CoA synthetases (AMP-forming)	I
	54	22d00189	PA_044	2	3-Oxoacyl-(acyl-carrier-protein) reductase, putative	Mitochondrial/plastidial beta-ketoacyl-ACP reductase	I
	55	24d00021	PA_143	2	Acyl-CoA oxidase, putative	Short-chain acyl-CoA dehydrogenase	I
	56	9c00358	PA_131	2	Ribosomal protein S6	40S ribosomal protein S6	J
	57	16d00023	PA_063	2	Eukaryotic translation initiation factor elF4A, putative	Translation initiation factor 4F, helicase subunit (eIF-4A) and related helicases	J
	58	18d00004	PA_016	2	Elongation factor	Elongation factor 2	J
	59	22c00102	PA_145	2		60s ribosomal protein L19	J
	60	27c00049	PA_057	2	Ubiquitin (UbiC), putativet	Ubiquitin/40S ribosomal protein S27a fusion	J
	61	9d00324	PA_840	2		Predicted exonuclease	L
	62	26c00066	PA_116	2	Setb protein	DNA replication factor/protein phosphatase inhibitor SET/SPR-2	L
	63	6d00114	PA_57	2		Ubiquitin and ubiquitin-like proteins	O
	64	7c00256	PA_066	2	Putative peptidylprolyl isomerase	Peptidyl-prolyl cis-trans isomerase	O
	65	27d00034	PA_057	2		Ubiquitin and ubiquitin-like proteins	O
	66	27d00015	PA_037	2	Ammonium transporter MEP1, putative	Ammonia permease	P
	67	19d00036	PA_144	2	ABC bile acid transporter, putative	Multidrug resistance-associated protein/mitoxantrone resistance protein, ABC superfamily	Q
	68	1d00029	PA_074	2	GAMM1 protein, putative	Predicted metal-binding protein	R
	69	3c00066	PA_130	2		Predicted methyltransferase	R
	70	6c00100	PA_128	2	Pib1p	FYVE finger containing protein	R
	71	8c00045	PA_95	2		Glutaredoxin-related protein	R
	72	15c00062	PA_140	2	MFS toxin efflux pump, putative	Predicted transporter (major facilitator superfamily)	R
	73	16d00036	PA_019	2	Vacuolar biogenesis protein	Ras-related GTPase	R
	74	24d00052	PA_014	2	Hypothetical protein CNBH1050	Predicted methyltransferase	R
	75	1c00028	PA_097	2	Similar to AMME syndrome candidate gene 1 protein homologue	Uncharacterized conserved protein, AMMECR1	S
	76	3d00058	PA_80	2
	77	5d00018	PA_068	2	Hypothetical protein FG04876.1
	78	6c00091	PA_58	2
	79	9d00039	PA_108	2
	80	9d00040	PA_041	2	Related to formate transport protein
	81	9d00104	PA_137	2	12 kDa heatshock protein
	82	9c00188	PA_132	2
	83	10c00010	PA_115	2	Nitrate transporter
	84	10c00033	PA_034	2
	85	14c00039	PA_053	2	Hypothetical protein CNJ00060
	86	14d00102	PA_111	2
	87	18d00063	PA_046	2	Expressed protein
	88	19d00102	PA_079	2
	89	22d00102	PA_036	2	40S ribosomal protein S14
	90	22c00188	PA_025	2
	91	22c00261	PA_030	2
	92	25d00044	PA_038	2
	93	27d00095	PA_139	2
	94	25c00049	PA_020	2	Arpp 19 family protein	Regulator of ATP-sensitive K+ channels Alpha-endosulfine/ARPP-19 and related cAMP-regulated phosphoproteins	T
	95	7c00064	PA_104	2	Sec13p	Vesicle coat complex COPII, subunit SEC13	U
	96	12d00035	PA_051	2	Hypothetical protein CNBD3010	Vesicle coat complex COPI, epsilon subunit	U
	97	7c00016	PA_073	2	β-Tubulin	Beta tubulin	Z
	98	7c00155	PA_138	2	α-Tubulin, putative	Alpha tubulin	Z
	99	1c00047	PA_022	1	F1Fo-ATP synthase subunit 7	Mitochondrial F1F0-ATP synthase, subunit d/ATP7	C
	100	5d00048	PA_110	1	Mitochondrial cytochrome c	Cytochrome c	C
	101	16c00035	PA_142	1	ATPase, H+ transporting, lysosomal, V1 subunit H	Vacuolar H+-ATPase V1 sector, subunit H	C
	102	22d00095	PA_029	1	Similar to H(+)-transporting ATPase	Vacuolar H+-ATPase V1 sector, subunit B	C
	103	18d00097	PA_032	1		Checkpoint kinase and related serine/threonine protein kinases	D
	104	13d00040	PA_088	1	Peroxisomal ABC transporter (PXA1). Putat	Peroxisomal long-chain acyl-CoA transporter, ABC superfamily	I
	105	9d00124	PA_133	1	Ribosomal protein rpa5	3-keto sterol reductase	J
	106	14d00020	PA_032	1		Predicted RNA-binding protein involved in translational regulation	J
	107	19c00098	PA_119	1	Rpl13, 60S ribosomal protein L13	60S Ribosomal protein L13	J
	108	26c00040	PA_032	1		DNA-binding proteins Bright/BRCAA1/RBP1 and related proteins containing BRIGHT domain	K
	109	3d00036	PA_032	1		Predicted E3 ubiquitin ligase	O
	110	8d00112	PA_098	1	Amine oxidase	Copper amine oxidase	Q
	111	9d00351	PA_062	1	G-protein β-subunit GPB1	G-protein beta subunit	R
	112	7c00115	PA_134	1	Conserved hypothetical protein	Uncharacterized conserved protein	S
	113	9c00267	PA_027	1
	114	10c00014	PA_050	1		Uncharacterized conserved protein	S
	115	14d00021	PA_032	1
	116	15d00019	PA_032	1
	117	20c00021	PA_133	1
	118	21d00003	PA_076	1
	119	22d00063	PA_006	1
	120	24c00004	PA_032	1
	121	8c00063	PA_114	1	Putative senescence-associated protein	Protein involved in membrane traffic (YOP1/TB2/DP1/HVA22 family)	T
	122	12c00075	PA_032	1		Ras GTPase activating protein RasGAP/neurofibromin	V
	123	27d00033	PA_093	1	MYO2p	Myosin class V heavy chain	Z
	124	5c00123	PA_055	1	6-Phosphogluconate dehydrogenase	6-phosphogluconate dehydrogenase	G
	125	22c00013	PA_065	1	Related to acyl-CoA dehydrogenase	Short-chain acyl-CoA dehydrogenase	I
	126	20d00069	PA_121	1
	127	9d00172	PA_120	1	Arf1, ADP-ribosylation factor	GTP-binding ADP-ribosylation factor Arf1	U
	128	3d00093	PA_024	1		Arylacetamide deacetylase	V
